# Supplementary material for: Occurrence of Pathogenic and Allergenic Molds in the Outdoor and Indoor Environment of a Major Hospital and Molecular Epidemiology of Aspergillus fumigatus in Kuwait
Source: J Fungi (Basel). 2025 Jan 21;11(2):83. doi: 10.3390/jof11020083 (PMC11856096; doi:10.3390/jof11020083)
Supplement: Supplementary file 1 [file jof-11-00083-s001.zip]

Archive with 1 entries (1 files):
- jof-3369220-supplementary.pdf
